# Supplementary material for: Tonsillectomy versus Tonsillotomy for Sleep-Disordered Breathing in Children: A Meta Analysis
Source: PLoS One. 2015 Mar 25;10(3):e0121500. doi: 10.1371/journal.pone.0121500 (PMC4373680; doi:10.1371/journal.pone.0121500)
Supplement: S1 Data — (XLS) [file pone.0121500.s002.xls]

## Sheet: Sheet1
first author	year	country	sample size		age		technique		study design	follow up	the percentage of secondary postoperative bleeding		AHI		operation time		the percentage of SDB recurrence		pain-free days		immune function(IgA)		immune function(IgM)		immune function(IgG)		quality of life		scoring
			tonsillotomy	tonsillectomy	tonsillotomy	tonsillectomy	tonsillotomy	tonsillectomy			tonsillotomy	tonsillectomy	tonsillotomy	tonsillectomy	tonsillotomy	tonsillectomy	tonsillotomy	tonsillectomy	tonsillotomy	tonsillectomy	tonsillotomy	tonsillectomy	tonsillotomy	tonsillectomy	tonsillotomy	tonsillectomy	tonsillotomy	tonsillectomy
Hultcrantz	1999	Sweden	21	20	6±1.5	6±1.5	CO2 laser	CO2 laser	randomized	12m	0	0			24.5±14	27.5±14	2	0	5±2	7±4									7
Hultcrantz	2005	Sweden	21	20	3-9	3-9	CO2 laser	CO2 laser	randomized	72m							8	4											7
Ericsson	2006	Sweden	49	43	8.7±3.6	9.8±3.4	Surgitrone	cold knife blunt dissection	randomized	10days									7±3	9.8±1.2									8
Rwichel	2007	Germany	49	64	4.5	4.9	CO2 laser	blunt dissection	non randomized	24m	0	3					2	0											9
Ericsson	2009	Sweden	35	32	4.5-5.5	4.5-5.5	Surgitrone	cold knife blunt dissection	randomized	6m	0	3					2	2	3±4.9	4±6.2							24±5.5	34±4.5	9
Wood	2011	Australia	63	118	5	5.7	Coblation	Coblation	non randomized	24m																	49.52±4.9	41.49±4.02	7
Cantarella	2012	Italy	14	15	5.1±1.7	5.2±1.8	Gyrus microdebrider	cold knife blunt dissection	non randomized	6m	0	0	0.43±0.34	0.32±0.51	17±6.2	20±5.6													7
Moriniere	2013	France	88	105	4.88 ±2.6	4.75±2.37	Ring electrode	bipolar scissors	non randomized	12m	3	8			14.21±5.9	14.68±6.79	3	0											8
Dai	2014	China	37	20	5	4.6	Coblation	Coblation	randomized	3m											1.65±0.72	1.61±0.67	1.61±0.49	1.42±0.53	11.01±2.78	11.71±2.64			7
Zhang	2014	China	82	133	4.8	6.4	Coblation	Coblation	non randomized	64.3m	0	5	1.76±0.54	1.83±0.37	13.12±3.28	21.56±5.37	5	0			1.54±0.45	1.61±0.65	1.52±0.83	1.5±0.45	10.78±1.56	11.03±2.35			8
